# Supplementary material for: Controlled Synthesis and Enhanced Gas Sensing Performance of Zinc-Doped Indium Oxide Nanowires
Source: Nanomaterials (Basel). 2023 Mar 25;13(7):1170. doi: 10.3390/nano13071170 (PMC10097380; doi:10.3390/nano13071170)
Supplement: Supplementary file 1 [file nanomaterials-13-01170-s001.zip]

Archive with 1 entries (1 files):
- nanomaterials-2283270-supplementary-conversion.pdf
